# Supplementary material for: Lipid Signaling Requires ROS Production to Elicit Actin Cytoskeleton Remodeling during Plant Innate Immunity
Source: Int J Mol Sci. 2022 Feb 23;23(5):2447. doi: 10.3390/ijms23052447 (PMC8910749; doi:10.3390/ijms23052447)
Supplement: Supplementary file 1 [file ijms-23-02447-s001.zip]

Archive with 1 entries (1 files):
- ijms-1577256-supplementary.pdf
